# Supplementary material for: Stomata as the Main Pathway for the Penetration of Atmospheric Particulate Matter Pb into Wheat Leaves
Source: Toxics. 2025 Mar 1;13(3):185. doi: 10.3390/toxics13030185 (PMC11945984; doi:10.3390/toxics13030185)
Supplement: Supplementary file 1 [file toxics-13-00185-s001.zip]

Archive with 1 entries (1 files):
- toxics-3395007-supplementary.pdf
